# Supplementary material for: Comparison of different strategies for using fossil calibrations to generate the time prior in Bayesian molecular clock dating
Source: Mol Phylogenet Evol. 2017 Sep;114:386–400. doi: 10.1016/j.ympev.2017.07.005 (PMC5546266; doi:10.1016/j.ympev.2017.07.005)
Supplement: Supplementary data 2 [file mmc2.nwk]

10 1
((((((((Homo_sapiens,Pan_troglodytes)'B(0.057,0.1,0.01,0.05)',Gorilla_gorilla)'L(0.0725,0.1,0.1,0.01)',Pongo_abelii)'B(0.112,0.337,0.01,0.05)',Macaca_mulatta)'B(0.235,0.34,0.01,0.05)',Callithrix_jacchus)'L(0.337,0.1,0.1,0.01)',Tarsius_syrichta)'L(0.45,0.1,0.1,0.01)',(Microcebus_murinus,Otolemur_garnettii)'B(0.337,0.556,0.01,0.05)')'L(0.556,0.1,0.1,0.01)',Tupaia_belangeri)'B(0.615,1.30,0.01,0.05)';
