# Supplementary material for: Comparison of different strategies for using fossil calibrations to generate the time prior in Bayesian molecular clock dating
Source: Mol Phylogenet Evol. 2017 Sep;114:386–400. doi: 10.1016/j.ympev.2017.07.005 (PMC5546266; doi:10.1016/j.ympev.2017.07.005)
Supplement: Supplementary data 5 [file mmc5.nwk]

48 1
(((((((((((((((((((Quercus,Morus),(Oxalis,Populus)),(Staphylea,Arabidopsis))'B(0.83,1.27,0.01,0.05)',(Vitis,Leea)'B(0.66,2.47,0.01,0.05)'),Liquidambar),(((((Ilex,Daucus),Ipomoea),(Petalonyx,Cornus)'B(0.86,2.47,0.01,0.05)'),Spinacia),Berberidopsis)),Gunnera),Buxus),Trochodendron),(Nelumbo,Platanus)'B(1.08,2.47,0.01,0.05)'),Nandina)'B(1.2,2.47,0.01,0.05)',Ceratophyllum),((((Musa,Oryza),Yucca),Dioscorea),Acorus)'B(1.13,2.47,0.01,0.05)'),((Liriodendron,Magnolia),Calycanthus)),(Hedyosmum,Chloranthus)'B(0.93,2.47,0.01,0.05)'),((Trimenia,Illicium)'B(1.08,2.47,0.01,0.05)',Austrobaileya)),((Cabomba,Nymphaea)'B(1.11,2.47,0.01,0.05)',Trithuria)),Amborella)'B(1.26,2.47,0.01,0.05)',((((Gnetum,Welwitschia)'B(1.2,3.12,0.01,0.05)',(Podocarpus,Metasequoia)),Pinus)'B(1.47,3.12,0.01,0.05)',((Cycas,Zamia),Ginkgo)'B(2.65,3.66,0.01,0.05)')'B(3.08,3.66,0.01,0.05)')'B(3.08,3.66,0.01,0.05)';
