# Supplementary material for: Comparison of different strategies for using fossil calibrations to generate the time prior in Bayesian molecular clock dating
Source: Mol Phylogenet Evol. 2017 Sep;114:386–400. doi: 10.1016/j.ympev.2017.07.005 (PMC5546266; doi:10.1016/j.ympev.2017.07.005)
Supplement: Supplementary data 6 [file mmc6.nwk]

48 1
(((((((((((((((((((Quercus,Morus)'B(0.83,1.27,0.01,0.05)',(Oxalis,Populus)'B(0.83,1.27,0.01,0.05)')'B(0.83,1.27,0.01,0.05)',(Staphylea,Arabidopsis)'B(0.83,1.27,0.01,0.05)')'B(0.83,1.27,0.01,0.05)',(Vitis,Leea)'B(0.66,2.47,0.01,0.05)')'B(1.2,2.47,0.01,0.05)',Liquidambar)'B(1.2,2.47,0.01,0.05)',(((((Ilex,Daucus)'B(1.2,2.47,0.01,0.05)',Ipomoea)'B(1.2,2.47,0.01,0.05)',(Petalonyx,Cornus)'B(0.86,2.47,0.01,0.05)')'B(1.2,2.47,0.01,0.05)',Spinacia)'B(1.2,2.47,0.01,0.05)',Berberidopsis)'B(1.2,2.47,0.01,0.05)')'B(1.2,2.47,0.01,0.05)',Gunnera)'B(1.2,2.47,0.01,0.05)',Buxus)'B(1.2,2.47,0.01,0.05)',Trochodendron)'B(1.2,2.47,0.01,0.05)',(Nelumbo,Platanus)'B(1.08,2.47,0.01,0.05)')'B(1.2,2.47,0.01,0.05)',Nandina)'B(1.2,2.47,0.01,0.05)',Ceratophyllum)'B(1.26,2.47,0.01,0.05)',((((Musa,Oryza)'B(1.13,2.47,0.01,0.05)',Yucca)'B(1.13,2.47,0.01,0.05)',Dioscorea)'B(1.13,2.47,0.01,0.05)',Acorus)'B(1.13,2.47,0.01,0.05)')'B(1.26,2.47,0.01,0.05)',((Liriodendron,Magnolia)'B(1.26,2.47,0.01,0.05)',Calycanthus)'B(1.26,2.47,0.01,0.05)')'B(1.26,2.47,0.01,0.05)',(Hedyosmum,Chloranthus)'B(0.93,2.47,0.01,0.05)')'B(1.26,2.47,0.01,0.05)',((Trimenia,Illicium)'B(1.08,2.47,0.01,0.05)',Austrobaileya)'B(1.26,2.47,0.01,0.05)')'B(1.26,2.47,0.01,0.05)',((Cabomba,Nymphaea)'B(1.11,2.47,0.01,0.05)',Trithuria)'B(1.26,2.47,0.01,0.05)')'B(1.26,2.47,0.01,0.05)',Amborella)'B(1.26,2.47,0.01,0.05)',((((Gnetum,Welwitschia)'B(1.2,3.12,0.01,0.05)',(Podocarpus,Metasequoia)'B(1.47,3.12,0.01,0.05)')'B(1.47,3.12,0.01,0.05)',Pinus)'B(1.47,3.12,0.01,0.05)',((Cycas,Zamia)'B(2.65,3.66,0.01,0.05)',Ginkgo)'B(2.65,3.66,0.01,0.05)')'B(3.08,3.66,0.01,0.05)')'B(3.08,3.66,0.01,0.05)';
